# Supplementary material for: The Gut Microbiota-Immunity Axis in ALS: A Role in Deciphering Disease Heterogeneity?
Source: Biomedicines. 2021 Jun 29;9(7):753. doi: 10.3390/biomedicines9070753 (PMC8301418; doi:10.3390/biomedicines9070753)
Supplement: Supplementary file 1 [file biomedicines-09-00753-s001.zip]

Archive with 3 entries (2 files):
- biomedicines-1279458-supplementary/
- biomedicines-1279458-supplementary/biomedicines-1279458-Supplementary-done.pdf
- biomedicines-1279458-supplementary/Supplementary Table S2 and Table S3.xlsx
