# Supplementary material for: The Gut Microbiota-Immunity Axis in ALS: A Role in Deciphering Disease Heterogeneity?
Source: Biomedicines. 2021 Jun 29;9(7):753. doi: 10.3390/biomedicines9070753 (PMC8301418; doi:10.3390/biomedicines9070753)
Supplement: Supplementary file 1 [file biomedicines-09-00753-s001.zip › biomedicines-1279458-supplementary/Supplementary Table S2 and Table S3.xlsx]

## Sheet: Serum cytokines
Table S2. Mean ± standard deviation of serum cytokines in patients and healthy controls. ALS= amyotrophic lateral sclerosis. HC= healthy controls. EEC= EL Escorial Criteria; EEC-R0= definite; EEC-R1=clinically proba-ble; EEC-R2=probable-laboratory supported, EEC-R3= possible. Bp= bulbar phenotype; Cp= Classic phenotype; Fp= Flail arm/leg phenotype; UMNp= Upper Motor Neuron predominant phenotypes.…
Condition	G-CSF	IFNγ	IL-1β	IL-2	IL-4	IL-6	IL-8	IL-10	IL-17A	MIP-1α	TNFα	IL-27	IL-5	IP-10	IL-12p70	IL-13	GM-CSF	IFNα	IL-9	P-selectin	IL-1α	IL-23	IL-18	IL-21	sICAM1	IL-22	E-selectin	IL-15	MCP-1	VEGF-A
ALS	<LLOQ	13,54±20,22	1,65±1,93	2,61±2,04	<LLOQ	<LLOQ	1,78±1,49	<LLOQ	1,37±1,11	4,32±8,51	6,33±3,05	<LLOQ	<LLOQ	18,04±14,79	<LLOQ	<LLOQ	<LLOQ	<LLOQ	<LLOQ	50906,44±50775,14	1,01±3,14	<LLOQ	24,37±48,24	8,67±20,26	40567,98±62583,13	21,33±19,80	6489,56±7497,11	1,91 ± 2,31	185,08 ± 186,26	75,74 ± 97,52
HC	<LLOQ	4,61±2,65	12,96±18,24	<LLOQ	7,80±6,89	<LLOQ	7,75±3,97	17,67±49,63	6,65±10,94	214,54±641,27	7,38±4,79	<LLOQ	<LLOQ	5,44±8,74	<LLOQ	<LLOQ	<LLOQ	<LLOQ	<LLOQ	33906,42±72200,32	0,59±0,97	<LLOQ	6,30±6,24	4,53±1,91	4638,94±8995,37	<LLOQ	3404,82±6708,15	8,57 ±10,75	667,34 ± 392,10	518,9 ±372,00
ALS patients subgroups
Clinical Phenotypes
Bp	<LLOQ	9.14486	<LLOQ	10.7798	<LLOQ	<LLOQ	<LLOQ	<LLOQ	<LLOQ	25.2719	7.23083	<LLOQ	<LLOQ	17.8147	<LLOQ	<LLOQ	<LLOQ	<LLOQ	<LLOQ	85108.2	<LLOQ	<LLOQ	16.5403	<LLOQ	22623.4	89.6234	5396.78	1.52	130.866	69.45
Cp	<LLOQ	16,46±26,92	1,45±1,30	<LLOQ	<LLOQ	<LLOQ	1,84±1,02	<LLOQ	1,31±1,23	1,28±1,51	6,67±2,76	<LLOQ	<LLOQ	13,89±14,43	<LLOQ	<LLOQ	<LLOQ	<LLOQ	<LLOQ	44388,17±59351,16	0,27±0,00	<LLOQ	30,93±66,54	<LLOQ	32923,63±11988,63	16,93±11,78	6541,19±8785,47	1,52±0,00	193,83±173,07	88,36±64,47
Fp	<LLOQ	15,05±19,61	3,50±4,30	<LLOQ	<LLOQ	<LLOQ	1,09±0,00	<LLOQ	<LLOQ	12,04±15,07	5,00±3,01	<LLOQ	<LLOQ	17,80±14,70	<LLOQ	<LLOQ	<LLOQ	<LLOQ	<LLOQ	58241,59±50970,34	4,71±7,68	<LLOQ	24,95±37,29	32,55±49,64	20206,29±3296,96	21,34±14,44	10162,82±8697,09	2,80±1,56	129,01±93,06	32,61±72,98
UMN-p	<LLOQ	8,27±5,91	1,02±0,00	<LLOQ	<LLOQ	<LLOQ	2,23±2,57	<LLOQ	1,85±1,31	0,97±0,41	6,34±4,24	<LLOQ	<LLOQ	25,70±17,09	<LLOQ	<LLOQ	<LLOQ	<LLOQ	<LLOQ	51397,89±46735,28	<LLOQ	<LLOQ	13,80±9,29	<LLOQ	125483,39±92894,77	15,61±5,84	4411,21±5555,74	2,65±2,53	213,81±180,91	79,9±87,9
El Escorial Criteria
EEC-R0	<LLOQ	9,22±5,35	1,67±1,60	3,57±3,53	<LLOQ	<LLOQ	1,37±0,71	<LLOQ	1,25±0,86	5,02±9,93	7,23±3,37	<LLOQ	<LLOQ	26,59±17,13	<LLOQ	<LLOQ	<LLOQ	<LLOQ	<LLOQ	75012,98±57373,82	<LLOQ	<LLOQ	9,80±5,30	<LLOQ	62182,99±95403,25	27,95±30,66	7320,89±7695,82	1,52±0,00	153,09±167,63	73,98±87,90
EECR-1	<LLOQ	5,49±4,31	2,26±3,04	<LLOQ	<LLOQ	<LLOQ	2,89±2,19	<LLOQ	<LLOQ	5,51±11,58	6,45±2,77	<LLOQ	<LLOQ	3,72±6,48	<LLOQ	<LLOQ	<LLOQ	<LLOQ	<LLOQ	21613,33±51431,53	<LLOQ	<LLOQ	6,42±7,34	<LLOQ	6603,57±15915,73	<LLOQ	538,40±1012,62	2,60±2,29	137,25±207,10	77,23±47,08
EEC-R2	<LLOQ	7.74472	<LLOQ	<LLOQ	<LLOQ	<LLOQ	<LLOQ	<LLOQ	3.54033	<LLOQ	<LLOQ	<LLOQ	<LLOQ	24.195	<LLOQ	<LLOQ	<LLOQ	<LLOQ	<LLOQ	71012.3	<LLOQ	<LLOQ	28.821	<LLOQ	73392	<LLOQ	732.431	1.52	88.2063	79.09
EECR-3	<LLOQ	29,56±34,99	1,02±0,00	<LLOQ	<LLOQ	<LLOQ	<LLOQ	<LLOQ	1,64±1,65	2,77±2,74	5,71±3,42	<LLOQ	<LLOQ	23,73±6,49	<LLOQ	<LLOQ	<LLOQ	<LLOQ	<LLOQ	53109,16±35634,92	2,93±5,95	<LLOQ	62,52±84,63	21,08±38,45	48822,46±46542,25	25,07±16,92	13784,77±5881,53	1,52±0,00	160,24±24,76	75,79±84,90
Progression Rate
Fast	<LLOQ	18,99±30,32	<LLOQ	3,37±3,27	<LLOQ	<LLOQ	2,07±2,14	<LLOQ	1,43±1,40	4,93±9,13	7,22±3,01	<LLOQ	<LLOQ	18,06±14,44	<LLOQ	<LLOQ	<LLOQ	<LLOQ	<LLOQ	47643,95±56886,61	<LLOQ	<LLOQ	38,28±74,84	<LLOQ	35186,46±44705,55	28,99±29,80	9097,47±8722,07	1,98±1,85	189,77±254,01	72,6±84,85
Medium	<LLOQ	6,01±3,95	3,50±4,30	<LLOQ	<LLOQ	<LLOQ	1,47±0,67	<LLOQ	<LLOQ	10,24±16,38	<LLOQ	<LLOQ	<LLOQ	6,62±9,62	<LLOQ	<LLOQ	<LLOQ	<LLOQ	<LLOQ	17347,61±28979,14	<LLOQ	<LLOQ	6,49±5,32	<LLOQ	10428,44±17879,00	<LLOQ	507,23±662,04	1,51±0,92	206,58±95,85	74,51±113,56
Slow	<LLOQ	11,60±11,92	1,51±1,38	<LLOQ	<LLOQ	<LLOQ	1,65±1,09	<LLOQ	1,49±1,11	1,57±1,89	6,71±3,14	<LLOQ	<LLOQ	22,30±15,79	<LLOQ	<LLOQ	<LLOQ	<LLOQ	<LLOQ	66345,69±49816,51	1,93±4,71	<LLOQ	18,91±21,87	14,64±30,40	56579,14±83643,31	17,76±9,37	6451,00±7002,10	2,11±3,10	172,92±161,05	78,85±97,46

## Sheet: Fecal cytokines
Table S3. Mean ± standard deviation of fecal cytokines in patients and healthy controls. ALS= amyotrophic lateral sclerosis. HC= healthy controls. EEC= EL Escorial Criteria; EEC-R0= definite; EEC-R1=clinically proba-ble; EEC-R2=probable-laboratory supported, EEC-R3= possible. Bp= bulbar phenotype; Cp= Classic phenotype; Fp= Flail arm/leg phenotype; UMNp= Upper Motor Neuron predominant phenotypes.…
Condition	MIP1α	IL-27	IL-1β	IL-2	IL-4	IL-5	IP-10	IL-6	IL-8	IL-10	IL-12p70	IL-13	IL-17A	IFNγ	GM-CSF	TNFα	IFNα	MCP-1	IL-9	P-selectin	IL1α	IL-23	IL-18	IL-21	sICAM-1	IL-22	E-selectin	VEGF-A	IL-15	G-CSF
ALS	1,22 ± 0,88	15,12 ± 10,38	6,20 ± 13,55	4,36 ± 2,42	<LLOQ	<LLOQ	<LLOQ	5,95 ± 3,46	<LLOQ	<LLOQ	<LLOQ	<LLOQ	<LLOQ	<LLOQ	<LLOQ	<LLOQ	<LLOQ	2,89 ± 2,45	<LLOQ	1081,23 ± 670,50	22,66 ± 18,94	<LLOQ	6,52 ± 3,40	15,01 ± 14,33	191,28 ± 108,26	16,40 ± 18,28	391,33 ± 536,0	<LLOQ	<LLOQ	<LLOQ
HC	1,22±0,63	<LLOQ	2,10 ± 2,68	2,96 ± 0,40	<LLOQ	<LLOQ	<LLOQ	4,61 ± 0,00	<LLOQ	<LLOQ	<LLOQ	<LLOQ	<LLOQ	<LLOQ	<LLOQ	<LLOQ	<LLOQ	1,61 ± 0,50	<LLOQ	812,00 ± 27,09	25,74 ± 38,42	<LLOQ	6,55 ± 1,46	9,27 ± 11,71	195,74 ± 142,32	8,56 ± 2,59	106,75 ± 74,20	<LLOQ	<LLOQ	<LLOQ
ALS patients subgroups
Clinical Phenotypes
Bp	0.921631	<LLOQ	4.32231	<LLOQ	<LLOQ	<LLOQ	<LLOQ	<LLOQ	<LLOQ	<LLOQ	<LLOQ	<LLOQ	<LLOQ	<LLOQ	<LLOQ	<LLOQ	<LLOQ	<LLOQ	<LLOQ	806.131	6.39677	<LLOQ	<LLOQ	<LLOQ	<LLOQ	<LLOQ	<LLOQ	<LLOQ	<LLOQ	<LLOQ
Cp	1,21±0,65	17,96±13,70	1,53±1,28	3,89±0,60	<LLOQ	<LLOQ	<LLOQ	6,25±4,34	<LLOQ	<LLOQ	<LLOQ	<LLOQ	<LLOQ	<LLOQ	<LLOQ	<LLOQ	<LLOQ	3,25±3,06	<LLOQ	1166,91±810,95	32,22±19,79	<LLOQ	7,64±4,33	17,14±15,02	190,56±85,10	19,37±24,60	490,11±656,57	<LLOQ	<LLOQ	<LLOQ
Fp	0,67±0,43	<LLOQ	16,95±28,16	6,29±5,14	<LLOQ	<LLOQ	<LLOQ	<LLOQ	<LLOQ	<LLOQ	<LLOQ	<LLOQ	<LLOQ	<LLOQ	<LLOQ	<LLOQ	<LLOQ	<LLOQ	<LLOQ	779,34±143,66	12,75±11,35	<LLOQ	5,05±1,64	16,83±20,77	243,39±189,89	10,07±0,00	425,22±524,49	<LLOQ	<LLOQ	<LLOQ
UMN-p	2,23±1,85	15,39±2,25	7,38±10,16	3,70±0,59	<LLOQ	<LLOQ	<LLOQ	7,56±4,18	<LLOQ	<LLOQ	<LLOQ	<LLOQ	<LLOQ	<LLOQ	<LLOQ	<LLOQ	<LLOQ	3,84±2,88	<LLOQ	1372,06±915,52	12,21±16,75	<LLOQ	5,10±1,27	9,91±7,17	148,80±94,39	18,67±12,16	186,56±87,41	<LLOQ	<LLOQ	<LLOQ
El Escorial Criteria
EEC-R0	0,94±0,64	23,93±16,26	14,42±23,43	5,93±4,21	7,05±5,28	<LLOQ	<LLOQ	7,48±5,74	<LLOQ	<LLOQ	<LLOQ	<LLOQ	<LLOQ	<LLOQ	<LLOQ	<LLOQ	<LLOQ	4,33±3,89	<LLOQ	1375,95±1085,28	21,37±22,47	<LLOQ	8,86±5,72	18,48±19,54	204,19±120,58	26,34±32,55	583,08±920,85	<LLOQ	<LLOQ	<LLOQ
EECR-1	0,98±0,63	<LLOQ	1,14±0,96	3,80±0,43	<LLOQ	<LLOQ	<LLOQ	<LLOQ	<LLOQ	<LLOQ	<LLOQ	<LLOQ	<LLOQ	<LLOQ	<LLOQ	<LLOQ	<LLOQ	<LLOQ	<LLOQ	795,65±122,46	19,45±21,06	<LLOQ	5,43±1,27	18,34±15,05	204,07±148,42	<LLOQ	418,02±360,39	<LLOQ	<LLOQ	<LLOQ
EEC-R2	0.92	<LLOQ	<LLOQ	<LLOQ	<LLOQ	<LLOQ	<LLOQ	<LLOQ	<LLOQ	<LLOQ	<LLOQ	<LLOQ	<LLOQ	<LLOQ	<LLOQ	<LLOQ	<LLOQ	<LLOQ	<LLOQ	616.5	<LLOQ	<LLOQ	<LLOQ	<LLOQ	<LLOQ	<LLOQ	<LLOQ	<LLOQ	<LLOQ	<LLOQ
EECR-3	1,81±1,23	10,95±1,90	4,32±6,89	3,51±0,76	<LLOQ	<LLOQ	<LLOQ	6,09±2,95	<LLOQ	<LLOQ	<LLOQ	<LLOQ	<LLOQ	<LLOQ	<LLOQ	<LLOQ	<LLOQ	2,82±2,04	<LLOQ	1143,65±586,12	27,96±16,78	<LLOQ	5,55±0,90	7,37±5,07	162,37±36,85	14,37±8,60	166,21±100,59	<LLOQ	<LLOQ	<LLOQ
Progression Rate
Fast	1,32±1,09	11,54±2,79	10,51±17,87	4,81±3,33	<LLOQ	<LLOQ	<LLOQ	5,45±2,23	<LLOQ	<LLOQ	<LLOQ	<LLOQ	<LLOQ	<LLOQ	<LLOQ	<LLOQ	<LLOQ	2,38±1,54	<LLOQ	995,18±456,20	23,20±20,76	<LLOQ	5,74±0,68	6,29±3,83	144,43±39,84	12,53±6,50	148,63±101,86	<LLOQ	<LLOQ	<LLOQ
Medium	1,26±0,59	20,25±17,75	0,63±0,33	3,87±0,43	<LLOQ	<LLOQ	<LLOQ	<LLOQ	<LLOQ	<LLOQ	<LLOQ	<LLOQ	<LLOQ	<LLOQ	<LLOQ	<LLOQ	<LLOQ	2,44±1,11	<LLOQ	779,32±141,01	11,72±12,79	<LLOQ	5,05±1,64	25,26±13,48	267,27±169,21	<LLOQ	572,32±408,22	<LLOQ	<LLOQ	<LLOQ
Slow	0,94±0,78	18,33±14,43	1,73±1,60	3,83±0,48	7,93±6,09	<LLOQ	<LLOQ	8,44±6,63	<LLOQ	<LLOQ	<LLOQ	<LLOQ	<LLOQ	<LLOQ	<LLOQ	<LLOQ	<LLOQ	4,53±4,73	<LLOQ	1584,13±1229,31	32,34±19,35	<LLOQ	9,82±6,61	25,11±20,74	224,62±137,52	31,77±37,58	776,61±1023,64	<LLOQ	<LLOQ	<LLOQ
